# Supplementary material for: Revealing Physiochemical Factors and Zooplankton Influencing Microcystis Bloom Toxicity in a Large-Shallow Lake Using Bayesian Machine Learning
Source: Toxins (Basel). 2022 Aug 2;14(8):530. doi: 10.3390/toxins14080530 (PMC9413751; doi:10.3390/toxins14080530)
Supplement: Supplementary file 1 [file toxins-14-00530-s001.zip]

Archive with 1 entries (1 files):
- toxins-1818921-supplementary.pdf
